# Supplementary material for: Value of Early Circulating Tumor Cells Dynamics to Estimate Docetaxel Benefit in Metastatic Castration-Resistant Prostate Cancer (mCRPC) Patients
Source: Cancers (Basel). 2021 May 12;13(10):2334. doi: 10.3390/cancers13102334 (PMC8151844; doi:10.3390/cancers13102334)
Supplement: Supplementary file 1 [file cancers-13-02334-s001.zip]

Archive with 1 entries (1 files):
- cancers-1162000-supplementary.pdf
